# Supplementary material for: Lineage 1 Porcine Reproductive and Respiratory Syndrome Virus Attenuated Live Vaccine Provides Broad Cross-Protection against Homologous and Heterologous NADC30-Like Virus Challenge in Piglets
Source: Vaccines (Basel). 2022 May 10;10(5):752. doi: 10.3390/vaccines10050752 (PMC9146329; doi:10.3390/vaccines10050752)
Supplement: Supplementary file 1 [file vaccines-10-00752-s001.zip]

Archive with 1 entries (1 files):
- vaccines-1679929-supplementary.pdf
